# Supplementary material for: Effects of Maturity and Thermal Treatment on Phenolic Profiles and In Vitro Health-Related Properties of Sacha Inchi Leaves
Source: Plants (Basel). 2022 Jun 5;11(11):1515. doi: 10.3390/plants11111515 (PMC9182973; doi:10.3390/plants11111515)
Supplement: Supplementary file 1 [file plants-11-01515-s001.zip]

Archive with 1 entries (1 files):
- plants-1751147-supplementary (revised).pdf
